# Supplementary material for: SARS-CoV-2 Circulation in the School Setting: A Systematic Review and Meta-Analysis
Source: Int J Environ Res Public Health. 2022 Apr 28;19(9):5384. doi: 10.3390/ijerph19095384 (PMC9099553; doi:10.3390/ijerph19095384)
Supplement: Supplementary file 1 [file ijerph-19-05384-s001.zip]

Archive with 1 entries (1 files):
- ijerph-1657288-supplementary.pdf
